# Supplementary material for: Identification and Biological Characterization of the Pyrazolo[3,4-d]pyrimidine Derivative SI388 Active as Src Inhibitor
Source: Pharmaceuticals (Basel). 2023 Jul 4;16(7):958. doi: 10.3390/ph16070958 (PMC10384936; doi:10.3390/ph16070958)
Supplement: Supplementary file 1 [file pharmaceuticals-16-00958-s001.zip]

Archive with 1 entries (1 files):
- pharmaceuticals-2445548-supplementary.pdf
